# Supplementary material for: Can a time varying external drive give rise to apparent criticality in neural systems?
Source: PLoS Comput Biol. 2018 May 29;14(5):e1006081. doi: 10.1371/journal.pcbi.1006081 (PMC6002119; doi:10.1371/journal.pcbi.1006081)
Supplement: S1 Data — Spike avalanche distributions from recordings in prefrontal cortex of macaque monkey. Details on the recordings can be found in Priesemann et al., 2014 [30]. (ZIP) [file pcbi.1006081.s001.zip]

Archive with 13 entries (13 files):
- avl_5115.csv
- avl_5117.csv
- avl_5142.csv
- avl_5144.csv
- avl_C001.csv
- avl_C002.csv
- avl_C012.csv
- avl_L001.csv
- avl_L008.csv
- avl_L011.csv
- avl_L012.csv
- avl_L014.csv
- readme.txt
