# Supplementary material for: Can a time varying external drive give rise to apparent criticality in neural systems?
Source: PLoS Comput Biol. 2018 May 29;14(5):e1006081. doi: 10.1371/journal.pcbi.1006081 (PMC6002119; doi:10.1371/journal.pcbi.1006081)
Supplement: S1 Data — Spike avalanche distributions from recordings in prefrontal cortex of macaque monkey. Details on the recordings can be found in Priesemann et al., 2014 [30]. (ZIP) [file pcbi.1006081.s001.zip › avl_5115.csv]

1.000000000000000000e+00 3.069753600761814250e-01
2.000000000000000000e+00 2.079871443875729031e-01
3.000000000000000000e+00 1.343887632424711209e-01
4.000000000000000000e+00 9.269134626830138890e-02
5.000000000000000000e+00 6.487322937745507168e-02
6.000000000000000000e+00 4.544697059873824274e-02
7.000000000000000000e+00 3.385311272467563665e-02
8.000000000000000000e+00 2.422330674919652427e-02
9.000000000000000000e+00 1.821211760504701932e-02
1.000000000000000000e+01 1.373645994524461296e-02
1.150000000000000000e+01 9.147720509463158969e-03
1.350000000000000000e+01 5.731460540411855743e-03
1.550000000000000000e+01 4.064992262825853873e-03
1.750000000000000000e+01 2.398523985239852437e-03
1.950000000000000000e+01 1.785501725985001818e-03
2.200000000000000000e+01 1.265722334642701294e-03
2.500000000000000000e+01 7.935563226600007717e-04
2.800000000000000000e+01 5.316827361822004964e-04
3.100000000000000000e+01 3.610681268103003582e-04
3.450000000000000000e+01 2.231877157481252001e-04
3.850000000000000000e+01 1.190334483990001239e-04
4.300000000000000000e+01 8.808475181526007731e-05
4.800000000000000000e+01 5.713605523152005784e-05
5.350000000000000000e+01 4.562948855295004139e-05
5.950000000000000000e+01 3.967781613300004299e-06
6.600000000000000000e+01 3.400955668542860707e-06
7.300000000000000000e+01 5.101433502814290636e-06
8.050000000000000000e+01 4.463754314962504307e-06
8.900000000000000000e+01 1.322593871100001292e-06
9.600000000000000000e+01 0.000000000000000000e+00
