# Supplementary material for: Can a time varying external drive give rise to apparent criticality in neural systems?
Source: PLoS Comput Biol. 2018 May 29;14(5):e1006081. doi: 10.1371/journal.pcbi.1006081 (PMC6002119; doi:10.1371/journal.pcbi.1006081)
Supplement: S1 Data — Spike avalanche distributions from recordings in prefrontal cortex of macaque monkey. Details on the recordings can be found in Priesemann et al., 2014 [30]. (ZIP) [file pcbi.1006081.s001.zip › avl_5117.csv]

1.000000000000000000e+00 7.784422446076580959e-01
2.000000000000000000e+00 1.499985484947891079e-01
3.000000000000000000e+00 4.194850059511713580e-02
4.000000000000000000e+00 1.593752721572270353e-02
5.000000000000000000e+00 6.647893865938978714e-03
6.000000000000000000e+00 3.483612506168897241e-03
7.000000000000000000e+00 1.625685836212152017e-03
8.000000000000000000e+00 9.870235434145209139e-04
9.000000000000000000e+00 5.806020843614829096e-04
1.000000000000000000e+01 1.741806253084448512e-04
1.150000000000000000e+01 7.257526054518535015e-05
1.300000000000000000e+01 9.676701406024714144e-06
