# Supplementary material for: Can a time varying external drive give rise to apparent criticality in neural systems?
Source: PLoS Comput Biol. 2018 May 29;14(5):e1006081. doi: 10.1371/journal.pcbi.1006081 (PMC6002119; doi:10.1371/journal.pcbi.1006081)
Supplement: S1 Data — Spike avalanche distributions from recordings in prefrontal cortex of macaque monkey. Details on the recordings can be found in Priesemann et al., 2014 [30]. (ZIP) [file pcbi.1006081.s001.zip › avl_5142.csv]

1.000000000000000000e+00 4.226451871811041650e-01
2.000000000000000000e+00 2.469758642435360974e-01
3.000000000000000000e+00 1.369603852548300083e-01
4.000000000000000000e+00 7.819755775955970767e-02
5.000000000000000000e+00 4.585220432265092044e-02
6.000000000000000000e+00 2.585564409791893739e-02
7.000000000000000000e+00 1.592615949091326019e-02
8.000000000000000000e+00 1.013587112308662538e-02
9.000000000000000000e+00 5.606833686865791110e-03
1.000000000000000000e+01 3.749355042137247039e-03
1.150000000000000000e+01 2.063865160809493990e-03
1.350000000000000000e+01 1.014733704064667763e-03
1.550000000000000000e+01 4.701026199621624645e-04
1.750000000000000000e+01 2.522501863211603561e-04
1.950000000000000000e+01 1.203921343805538125e-04
2.200000000000000000e+01 5.732958780026371667e-05
2.500000000000000000e+01 1.910986260008790556e-05
2.700000000000000000e+01 7.643945040035162562e-06
