# Supplementary material for: Can a time varying external drive give rise to apparent criticality in neural systems?
Source: PLoS Comput Biol. 2018 May 29;14(5):e1006081. doi: 10.1371/journal.pcbi.1006081 (PMC6002119; doi:10.1371/journal.pcbi.1006081)
Supplement: S1 Data — Spike avalanche distributions from recordings in prefrontal cortex of macaque monkey. Details on the recordings can be found in Priesemann et al., 2014 [30]. (ZIP) [file pcbi.1006081.s001.zip › avl_5144.csv]

1.000000000000000000e+00 3.841795055147457227e-01
2.000000000000000000e+00 2.499512448807124643e-01
3.000000000000000000e+00 1.467095711716396855e-01
4.000000000000000000e+00 8.347959869119590814e-02
5.000000000000000000e+00 4.888513293895858924e-02
6.000000000000000000e+00 2.901471321155387958e-02
7.000000000000000000e+00 1.952371665691564340e-02
8.000000000000000000e+00 1.214544193807016483e-02
9.000000000000000000e+00 7.919998266484647859e-03
1.000000000000000000e+01 5.493076773061171016e-03
1.150000000000000000e+01 3.266592992264187936e-03
1.350000000000000000e+01 1.500574226960497450e-03
1.550000000000000000e+01 7.529957312184445278e-04
1.750000000000000000e+01 3.575375414418513714e-04
1.950000000000000000e+01 2.383583609612342476e-04
2.200000000000000000e+01 6.861831603429470764e-05
2.500000000000000000e+01 5.056086444632241616e-05
2.800000000000000000e+01 2.889192254075566638e-05
3.100000000000000000e+01 0.000000000000000000e+00
3.450000000000000000e+01 2.708617738195843723e-06
3.750000000000000000e+01 2.708617738195843723e-06
