# Supplementary material for: Can a time varying external drive give rise to apparent criticality in neural systems?
Source: PLoS Comput Biol. 2018 May 29;14(5):e1006081. doi: 10.1371/journal.pcbi.1006081 (PMC6002119; doi:10.1371/journal.pcbi.1006081)
Supplement: S1 Data — Spike avalanche distributions from recordings in prefrontal cortex of macaque monkey. Details on the recordings can be found in Priesemann et al., 2014 [30]. (ZIP) [file pcbi.1006081.s001.zip › avl_C001.csv]

1.000000000000000000e+00 7.074123688323286085e-01
2.000000000000000000e+00 1.680899754409466429e-01
3.000000000000000000e+00 5.570439830319267455e-02
4.000000000000000000e+00 2.609399419513284274e-02
5.000000000000000000e+00 1.373074346952444721e-02
6.000000000000000000e+00 8.707300736771601476e-03
7.000000000000000000e+00 6.056039294485376229e-03
8.000000000000000000e+00 4.353650368385800738e-03
9.000000000000000000e+00 2.455905336012502958e-03
1.000000000000000000e+01 1.925653047555257952e-03
1.150000000000000000e+01 1.116320607278410357e-03
1.350000000000000000e+01 6.697923643670463008e-04
1.550000000000000000e+01 2.790801518196025892e-04
1.750000000000000000e+01 2.372181290466622225e-04
1.950000000000000000e+01 1.534940835007814349e-04
2.200000000000000000e+01 5.581603036392052732e-05
2.500000000000000000e+01 3.721068690928034929e-05
2.800000000000000000e+01 2.790801518196026366e-05
3.100000000000000000e+01 4.651335863660043153e-05
3.450000000000000000e+01 6.977003795490065068e-06
3.850000000000000000e+01 0.000000000000000000e+00
4.300000000000000000e+01 0.000000000000000000e+00
4.800000000000000000e+01 0.000000000000000000e+00
5.350000000000000000e+01 4.651335863660043661e-06
5.950000000000000000e+01 0.000000000000000000e+00
6.450000000000000000e+01 0.000000000000000000e+00
