# Supplementary material for: Can a time varying external drive give rise to apparent criticality in neural systems?
Source: PLoS Comput Biol. 2018 May 29;14(5):e1006081. doi: 10.1371/journal.pcbi.1006081 (PMC6002119; doi:10.1371/journal.pcbi.1006081)
Supplement: S1 Data — Spike avalanche distributions from recordings in prefrontal cortex of macaque monkey. Details on the recordings can be found in Priesemann et al., 2014 [30]. (ZIP) [file pcbi.1006081.s001.zip › avl_C002.csv]

1.000000000000000000e+00 1.245761230554098958e-01
2.000000000000000000e+00 1.305715783953854126e-01
3.000000000000000000e+00 1.001223562314280668e-01
4.000000000000000000e+00 7.912952281069743354e-02
5.000000000000000000e+00 6.446425450096136822e-02
6.000000000000000000e+00 5.322496067121132435e-02
7.000000000000000000e+00 4.228281768921517136e-02
8.000000000000000000e+00 3.593777311658800933e-02
9.000000000000000000e+00 3.057157839538542088e-02
1.000000000000000000e+01 2.562489075336479502e-02
1.150000000000000000e+01 2.177066946338052783e-02
1.350000000000000000e+01 1.660548855095263232e-02
1.550000000000000000e+01 1.178989687117636825e-02
1.750000000000000000e+01 1.019926586261143270e-02
1.950000000000000000e+01 8.739730816290858934e-03
2.200000000000000000e+01 7.178232243780224842e-03
2.500000000000000000e+01 6.024587776029831192e-03
2.800000000000000000e+01 4.754413564062226483e-03
3.100000000000000000e+01 4.160111868554448172e-03
3.450000000000000000e+01 3.412864883761580238e-03
3.850000000000000000e+01 2.735535745499038246e-03
4.300000000000000000e+01 2.170949134766649372e-03
4.800000000000000000e+01 1.849327040727145616e-03
5.350000000000000000e+01 1.488667482374876096e-03
5.950000000000000000e+01 1.141991493328672154e-03
6.600000000000000000e+01 9.463879941069244144e-04
7.300000000000000000e+01 7.341373885684321452e-04
8.050000000000000000e+01 5.964866282118510502e-04
8.900000000000000000e+01 4.797141136941871029e-04
9.850000000000000000e+01 3.880440482433141153e-04
1.090000000000000000e+02 3.130412674198725554e-04
1.205000000000000000e+02 2.170366486045563080e-04
1.330000000000000000e+02 1.868957820714506693e-04
1.465000000000000000e+02 1.548180887457238034e-04
1.615000000000000000e+02 1.442055584687991520e-04
1.780000000000000000e+02 1.089895842972742431e-04
1.960000000000000000e+02 9.935693980625395284e-05
2.160000000000000000e+02 7.907375500453632760e-05
2.380000000000000000e+02 5.623826786134986029e-05
2.620000000000000000e+02 5.243838489774514064e-05
2.885000000000000000e+02 3.371039029140759187e-05
3.180000000000000000e+02 2.086258323888785096e-05
3.505000000000000000e+02 1.439485075624376476e-05
3.860000000000000000e+02 7.558686111386686062e-06
4.250000000000000000e+02 4.689611657521924125e-06
4.680000000000000000e+02 1.942162403620190645e-06
5.155000000000000000e+02 3.495892326516343204e-07
5.680000000000000000e+02 1.589041966598337858e-06
6.255000000000000000e+02 2.913243605430286180e-07
6.885000000000000000e+02 0.000000000000000000e+00
7.340000000000000000e+02 0.000000000000000000e+00
