# Supplementary material for: Can a time varying external drive give rise to apparent criticality in neural systems?
Source: PLoS Comput Biol. 2018 May 29;14(5):e1006081. doi: 10.1371/journal.pcbi.1006081 (PMC6002119; doi:10.1371/journal.pcbi.1006081)
Supplement: S1 Data — Spike avalanche distributions from recordings in prefrontal cortex of macaque monkey. Details on the recordings can be found in Priesemann et al., 2014 [30]. (ZIP) [file pcbi.1006081.s001.zip › avl_C012.csv]

1.000000000000000000e+00 7.799805004874878211e-03
2.000000000000000000e+00 1.405589860253493584e-02
3.000000000000000000e+00 1.592460188495287490e-02
4.000000000000000000e+00 1.665583360415989755e-02
5.000000000000000000e+00 1.373090672733181736e-02
6.000000000000000000e+00 1.559961000974975642e-02
7.000000000000000000e+00 1.405589860253493584e-02
8.000000000000000000e+00 1.389340266493337660e-02
9.000000000000000000e+00 1.324341891452713617e-02
1.000000000000000000e+01 1.429964250893727730e-02
1.150000000000000000e+01 1.377153071173220673e-02
1.350000000000000000e+01 1.283717907052323720e-02
1.550000000000000000e+01 1.239031524211894539e-02
1.750000000000000000e+01 1.169970750731231732e-02
1.950000000000000000e+01 1.153721156971075634e-02
2.200000000000000000e+01 1.104972375690607689e-02
2.500000000000000000e+01 1.018307875636442240e-02
2.800000000000000000e+01 9.966417506229010084e-03
3.100000000000000000e+01 7.745639692341025999e-03
3.450000000000000000e+01 8.734156646083846010e-03
3.850000000000000000e+01 7.941988950276243631e-03
4.300000000000000000e+01 6.581085472863177840e-03
4.800000000000000000e+01 6.824829379265519302e-03
5.350000000000000000e+01 5.673816487921134848e-03
5.950000000000000000e+01 5.199870003249919097e-03
6.600000000000000000e+01 5.095408329077488405e-03
7.300000000000000000e+01 4.329356051812990012e-03
8.050000000000000000e+01 3.666314592135196723e-03
8.900000000000000000e+01 3.304084064565052624e-03
9.850000000000000000e+01 2.965550861228469139e-03
1.090000000000000000e+02 2.555617927733624777e-03
1.205000000000000000e+02 2.085364532553352687e-03
1.330000000000000000e+02 1.749956251093722631e-03
1.465000000000000000e+02 1.532104554528993749e-03
1.615000000000000000e+02 1.315201494962626007e-03
1.780000000000000000e+02 9.988720870213539226e-04
1.960000000000000000e+02 9.878042522621145217e-04
2.160000000000000000e+02 7.583143754739463723e-04
2.380000000000000000e+02 6.464512300235973185e-04
2.620000000000000000e+02 5.004874878128046708e-04
2.885000000000000000e+02 4.323552625470077244e-04
3.180000000000000000e+02 3.407172885193999242e-04
3.505000000000000000e+02 2.246267372727446868e-04
3.860000000000000000e+02 1.888466301855966866e-04
4.250000000000000000e+02 1.446610176209009435e-04
4.680000000000000000e+02 1.426353230058137250e-04
5.155000000000000000e+02 8.612284692882677935e-05
5.680000000000000000e+02 5.761219605873489711e-05
6.255000000000000000e+02 6.229010941393132658e-05
6.885000000000000000e+02 3.446883524881575220e-05
7.580000000000000000e+02 2.114673160568246259e-05
8.345000000000000000e+02 1.218719532011699721e-05
9.185000000000000000e+02 4.616361863680681401e-06
1.011000000000000000e+03 5.025647554687421580e-06
1.112500000000000000e+03 5.365431901938301498e-06
1.224000000000000000e+03 4.166562502604101971e-06
1.347000000000000000e+03 1.889487646529766961e-06
1.482500000000000000e+03 1.144337588743380017e-06
1.631500000000000000e+03 1.041640625651025493e-06
1.763500000000000000e+03 1.477235796377817837e-06
