# Supplementary material for: Can a time varying external drive give rise to apparent criticality in neural systems?
Source: PLoS Comput Biol. 2018 May 29;14(5):e1006081. doi: 10.1371/journal.pcbi.1006081 (PMC6002119; doi:10.1371/journal.pcbi.1006081)
Supplement: S1 Data — Spike avalanche distributions from recordings in prefrontal cortex of macaque monkey. Details on the recordings can be found in Priesemann et al., 2014 [30]. (ZIP) [file pcbi.1006081.s001.zip › avl_L001.csv]

1.000000000000000000e+00 4.524423572885792333e-01
2.000000000000000000e+00 2.235780181428589641e-01
3.000000000000000000e+00 1.187497594210708690e-01
4.000000000000000000e+00 6.931239334334141078e-02
5.000000000000000000e+00 4.291928095769659973e-02
6.000000000000000000e+00 2.754789124549315502e-02
7.000000000000000000e+00 1.825833686182429250e-02
8.000000000000000000e+00 1.375469930841577253e-02
9.000000000000000000e+00 8.275915162246429840e-03
1.000000000000000000e+01 6.158820585857808193e-03
1.150000000000000000e+01 3.874924618602204260e-03
1.350000000000000000e+01 2.213326148042650023e-03
1.550000000000000000e+01 1.353657441266664131e-03
1.750000000000000000e+01 6.094666204755122465e-04
1.950000000000000000e+01 4.939887344906783483e-04
2.200000000000000000e+01 2.737253593714581552e-04
2.500000000000000000e+01 1.325857209455500363e-04
2.800000000000000000e+01 8.553917480358067687e-05
3.100000000000000000e+01 6.843133984286453879e-05
3.450000000000000000e+01 2.886947149620847455e-05
3.850000000000000000e+01 1.603859527567137437e-05
4.300000000000000000e+01 5.132350488214839901e-06
4.800000000000000000e+01 2.566175244107419950e-06
5.350000000000000000e+01 2.138479370089516837e-06
5.700000000000000000e+01 0.000000000000000000e+00
