# Supplementary material for: Can a time varying external drive give rise to apparent criticality in neural systems?
Source: PLoS Comput Biol. 2018 May 29;14(5):e1006081. doi: 10.1371/journal.pcbi.1006081 (PMC6002119; doi:10.1371/journal.pcbi.1006081)
Supplement: S1 Data — Spike avalanche distributions from recordings in prefrontal cortex of macaque monkey. Details on the recordings can be found in Priesemann et al., 2014 [30]. (ZIP) [file pcbi.1006081.s001.zip › avl_L008.csv]

1.000000000000000000e+00 2.404302528911289594e-01
2.000000000000000000e+00 1.691181872951963983e-01
3.000000000000000000e+00 1.152043260399982366e-01
4.000000000000000000e+00 8.184797143402935959e-02
5.000000000000000000e+00 6.070268761112661976e-02
6.000000000000000000e+00 4.625806356810133191e-02
7.000000000000000000e+00 3.601604631684128532e-02
8.000000000000000000e+00 2.947702525972403786e-02
9.000000000000000000e+00 2.484828001704553896e-02
1.000000000000000000e+01 2.010197933963234554e-02
1.150000000000000000e+01 1.653123300956607297e-02
1.350000000000000000e+01 1.190983498155849182e-02
1.550000000000000000e+01 9.301573773382511290e-03
1.750000000000000000e+01 7.648450472425903299e-03
1.950000000000000000e+01 5.561841505885119046e-03
2.200000000000000000e+01 4.550374952855372988e-03
2.500000000000000000e+01 3.423802036647907027e-03
2.800000000000000000e+01 2.659691710872408299e-03
3.100000000000000000e+01 2.091507109654730003e-03
3.450000000000000000e+01 1.667817730298443938e-03
3.850000000000000000e+01 1.307804211423449362e-03
4.300000000000000000e+01 9.345657061408021299e-04
4.800000000000000000e+01 7.347214670918256413e-04
5.350000000000000000e+01 4.947124545084958516e-04
5.950000000000000000e+01 4.261384509132587766e-04
6.600000000000000000e+01 3.127814245619485174e-04
7.300000000000000000e+01 2.519045030029116268e-04
8.050000000000000000e+01 1.506179007538242288e-04
8.900000000000000000e+01 1.028610053928555583e-04
9.850000000000000000e+01 9.551379072193731386e-05
1.090000000000000000e+02 8.148728998654791830e-05
1.205000000000000000e+02 4.530782380399590425e-05
1.330000000000000000e+02 2.938885868367301522e-05
1.465000000000000000e+02 2.099204191690929320e-05
1.615000000000000000e+02 1.653123300956607381e-05
1.780000000000000000e+02 8.643781965786181943e-06
1.960000000000000000e+02 8.507301197905348472e-06
2.160000000000000000e+02 4.198408383381860164e-06
2.380000000000000000e+02 5.111105858030089934e-06
2.620000000000000000e+02 3.526663042040762216e-06
2.885000000000000000e+02 1.049602095845465041e-06
3.180000000000000000e+02 1.896055398946646280e-06
3.505000000000000000e+02 8.643781965786181943e-07
3.860000000000000000e+02 0.000000000000000000e+00
4.200000000000000000e+02 0.000000000000000000e+00
