# Supplementary material for: Can a time varying external drive give rise to apparent criticality in neural systems?
Source: PLoS Comput Biol. 2018 May 29;14(5):e1006081. doi: 10.1371/journal.pcbi.1006081 (PMC6002119; doi:10.1371/journal.pcbi.1006081)
Supplement: S1 Data — Spike avalanche distributions from recordings in prefrontal cortex of macaque monkey. Details on the recordings can be found in Priesemann et al., 2014 [30]. (ZIP) [file pcbi.1006081.s001.zip › avl_L011.csv]

1.000000000000000000e+00 8.384538736195300268e-02
2.000000000000000000e+00 9.125633147886738628e-02
3.000000000000000000e+00 7.857261479697749684e-02
4.000000000000000000e+00 6.844224860915054665e-02
5.000000000000000000e+00 5.982728556007639587e-02
6.000000000000000000e+00 5.175205513576351668e-02
7.000000000000000000e+00 4.614713941708876305e-02
8.000000000000000000e+00 4.180851947189238860e-02
9.000000000000000000e+00 3.746989952669600721e-02
1.000000000000000000e+01 3.288217221622519171e-02
1.150000000000000000e+01 2.892759279249356580e-02
1.350000000000000000e+01 2.195258656480943149e-02
1.550000000000000000e+01 1.975213817155193827e-02
1.750000000000000000e+01 1.602590716598854131e-02
1.950000000000000000e+01 1.387735614049655404e-02
2.200000000000000000e+01 1.181876055246477986e-02
2.500000000000000000e+01 9.064740236375211022e-03
2.800000000000000000e+01 7.341747626560379998e-03
3.100000000000000000e+01 5.694871156134960651e-03
3.450000000000000000e+01 4.629245204683218005e-03
3.850000000000000000e+01 3.388898115087602640e-03
4.300000000000000000e+01 2.694511334385120416e-03
4.800000000000000000e+01 2.200448393257494091e-03
5.350000000000000000e+01 1.577679980071410764e-03
5.950000000000000000e+01 1.221318054748263314e-03
6.600000000000000000e+01 9.311870559068100928e-04
7.300000000000000000e+01 6.791141267600621671e-04
8.050000000000000000e+01 5.034044673254173437e-04
8.900000000000000000e+01 4.174854918025224719e-04
9.850000000000000000e+01 2.989288383293199256e-04
1.090000000000000000e+02 2.170253561103017590e-04
1.205000000000000000e+02 1.401228929668687270e-04
1.330000000000000000e+02 9.261684093536621870e-05
1.465000000000000000e+02 7.562187874402439126e-05
1.615000000000000000e+02 4.800506518309391999e-05
1.780000000000000000e+02 4.396012328372352724e-05
1.960000000000000000e+02 2.185152326968713382e-05
2.160000000000000000e+02 2.174746839697433762e-05
2.380000000000000000e+02 1.534356960023683188e-05
2.620000000000000000e+02 1.162501037947355424e-05
2.885000000000000000e+02 4.448345808472023065e-06
3.180000000000000000e+02 3.348217275193995601e-06
3.505000000000000000e+02 3.052786339147467075e-06
3.860000000000000000e+02 1.683157873475900596e-06
4.250000000000000000e+02 0.000000000000000000e+00
4.610000000000000000e+02 6.290590032182658645e-07
