# Supplementary material for: Can a time varying external drive give rise to apparent criticality in neural systems?
Source: PLoS Comput Biol. 2018 May 29;14(5):e1006081. doi: 10.1371/journal.pcbi.1006081 (PMC6002119; doi:10.1371/journal.pcbi.1006081)
Supplement: S1 Data — Spike avalanche distributions from recordings in prefrontal cortex of macaque monkey. Details on the recordings can be found in Priesemann et al., 2014 [30]. (ZIP) [file pcbi.1006081.s001.zip › avl_L012.csv]

1.000000000000000000e+00 1.000292027645283688e-01
2.000000000000000000e+00 1.010610337778643092e-01
3.000000000000000000e+00 9.140465297381485110e-02
4.000000000000000000e+00 7.575197118660566276e-02
5.000000000000000000e+00 6.352574710405918534e-02
6.000000000000000000e+00 5.490119731334566072e-02
7.000000000000000000e+00 4.686070281319965058e-02
8.000000000000000000e+00 4.431032804438820444e-02
9.000000000000000000e+00 3.720432200915019944e-02
1.000000000000000000e+01 3.356371069794607254e-02
1.150000000000000000e+01 2.790810863428404634e-02
1.350000000000000000e+01 2.238878613842110177e-02
1.550000000000000000e+01 1.758006424608196325e-02
1.750000000000000000e+01 1.477659885135792876e-02
1.950000000000000000e+01 1.260586002141536079e-02
2.200000000000000000e+01 1.059086926895746149e-02
2.500000000000000000e+01 7.722508841948148677e-03
2.800000000000000000e+01 6.333755151043188314e-03
3.100000000000000000e+01 4.542652259969499375e-03
3.450000000000000000e+01 3.874233427431129917e-03
3.850000000000000000e+01 2.983549109315682211e-03
4.300000000000000000e+01 2.157110873162659641e-03
4.800000000000000000e+01 1.701547746520003885e-03
5.350000000000000000e+01 1.086991790778415881e-03
5.950000000000000000e+01 8.858171906940523520e-04
6.600000000000000000e+01 5.618055652125543507e-04
7.300000000000000000e+01 3.782453310341949912e-04
8.050000000000000000e+01 2.798598267302637613e-04
8.900000000000000000e+01 2.249694452556323524e-04
9.850000000000000000e+01 1.090236542392680156e-04
1.090000000000000000e+02 5.663566453987948016e-05
1.205000000000000000e+02 6.165028067101464924e-05
1.330000000000000000e+02 3.893701937116713583e-05
1.465000000000000000e+02 2.364033318963719373e-05
1.615000000000000000e+02 1.095103669814075632e-05
1.780000000000000000e+02 1.030685806883835879e-05
1.960000000000000000e+02 4.098633618017593513e-06
2.160000000000000000e+02 3.708287559158774639e-06
2.380000000000000000e+02 8.464569428514594838e-07
2.620000000000000000e+02 1.557480774846685501e-06
2.885000000000000000e+02 1.390607834684540596e-06
3.080000000000000000e+02 0.000000000000000000e+00
