# Supplementary material for: Can a time varying external drive give rise to apparent criticality in neural systems?
Source: PLoS Comput Biol. 2018 May 29;14(5):e1006081. doi: 10.1371/journal.pcbi.1006081 (PMC6002119; doi:10.1371/journal.pcbi.1006081)
Supplement: S1 Data — Spike avalanche distributions from recordings in prefrontal cortex of macaque monkey. Details on the recordings can be found in Priesemann et al., 2014 [30]. (ZIP) [file pcbi.1006081.s001.zip › avl_L014.csv]

1.000000000000000000e+00 3.140133369786156647e-01
2.000000000000000000e+00 2.086369417666147641e-01
3.000000000000000000e+00 1.350101632056295853e-01
4.000000000000000000e+00 8.853281348437481990e-02
5.000000000000000000e+00 6.319017675657041810e-02
6.000000000000000000e+00 4.483697267226930544e-02
7.000000000000000000e+00 3.267678628739881241e-02
8.000000000000000000e+00 2.585376870683609232e-02
9.000000000000000000e+00 1.811546828010032403e-02
1.000000000000000000e+01 1.456131800729848838e-02
1.150000000000000000e+01 9.747167972232458760e-03
1.350000000000000000e+01 5.788866832289276711e-03
1.550000000000000000e+01 3.512546507066696862e-03
1.750000000000000000e+01 2.531886314738431183e-03
1.950000000000000000e+01 1.545282727305145832e-03
2.200000000000000000e+01 1.065848855500215906e-03
2.500000000000000000e+01 5.864149836952860890e-04
2.800000000000000000e+01 3.724527599145736000e-04
3.100000000000000000e+01 2.535848578141777668e-04
3.450000000000000000e+01 1.515565751780046549e-04
3.850000000000000000e+01 9.806601923282654617e-05
4.300000000000000000e+01 3.328301258811083087e-05
4.800000000000000000e+01 3.566037063011875269e-05
5.350000000000000000e+01 1.783018531505937634e-05
5.800000000000000000e+01 7.132074126023750198e-06
