# Supplementary material for: Can a time varying external drive give rise to apparent criticality in neural systems?
Source: PLoS Comput Biol. 2018 May 29;14(5):e1006081. doi: 10.1371/journal.pcbi.1006081 (PMC6002119; doi:10.1371/journal.pcbi.1006081)
Supplement: S1 Data — Spike avalanche distributions from recordings in prefrontal cortex of macaque monkey. Details on the recordings can be found in Priesemann et al., 2014 [30]. (ZIP) [file pcbi.1006081.s001.zip › readme.txt]

Each file contains the probability distribution of avalanche sizes for the respective experiment. The first colum indicates the avalanche size (after logarithmic binning), the second column the probability to observe that size.
File names indicate the Monkey (C, L and 5), followed by the experiment ID.
